# Supplementary material for: Triple-Gene Overexpression of the AcrA-AcrB-TolC Transporter System in Synechocystis sp. PCC 6803 Contributes to a Higher Secretion of Free Fatty Acids in Response to Nitrogen Shortage and Salt Stress
Source: Int J Mol Sci. 2024 Nov 12;25(22):12131. doi: 10.3390/ijms252212131 (PMC11594277; doi:10.3390/ijms252212131)
Supplement: Supplementary file 1 [file ijms-25-12131-s001.zip]

Archive with 1 entries (1 files):
- ijms-3251606-supplementary.pdf
